# Supplementary material for: Silencing Mutated β-Catenin Inhibits Cell Proliferation and Stimulates Apoptosis in the Adrenocortical Cancer Cell Line H295R
Source: PLoS One. 2013 Feb 7;8(2):e55743. doi: 10.1371/journal.pone.0055743 (PMC3567123; doi:10.1371/journal.pone.0055743)
Supplement: Table S1 — PCR conditions and antibodies used. (XLS) [file pone.0055743.s001.xls]

## Sheet: Feuil1
Table S1
The PCR conditions for all target genes were : activation at 95 °C for 8 min followed by 40 cycles of 95 °C for 10 s, specific annealing for 5 s and 72 °C for 1 s/25 bases with the primer pairs described hereunder:
Gene symbol	primer pairs	annealing temperatures (°C)	PCR fragments size in base pair (bp)
CTNNB1 (β-catenin)	forward, 5’-CATTACAACTCTCCACAACC-3’	60	281
	reverse, 5’-CAGATAGCACCTTCAGCAC-3’
AXIN2	forward, 5’-AGTGTGAGGTCCACGGAAAC-3’	60	250
	reverse, 5’-CTTCACACTGCGATGCATTT-3’
PPIA (CYCLO)	forward, 5’-ATGGCACTGGTGGCAAGTCC-3’	58	241
	reverse, 5’-TTGCCATTCCTGGACCCAAA-3’
Antibodies
	dilution	reference
anti-β-catenin	1/2500	610154	BD Biosciences
anti-Cleaved Caspase3	1/1000	9661	Cell Signaling
anti-LaminA/C	1/1000	2032
anti-b-ACTIN	1/2500	A-2066	Sigma-Aldrich
peroxydase-conjugated anti-rabbit IgG	1/5000	7074	Cell Signaling
peroxidase-conjugated anti-mouse	1/5000	sc-2005	Santa Cruz
